# Supplementary material for: Shifts in Female Facial Attractiveness during Pregnancy
Source: Int J Environ Res Public Health. 2020 Jul 17;17(14):5176. doi: 10.3390/ijerph17145176 (PMC7400433; doi:10.3390/ijerph17145176)
Supplement: Supplementary file 1 [file ijerph-17-05176-s001.zip]

Archive with 1 entries (1 files):
- ijerph-832515-supplementary.xlsx
