# Supplementary material for: Shifts in Female Facial Attractiveness during Pregnancy
Source: Int J Environ Res Public Health. 2020 Jul 17;17(14):5176. doi: 10.3390/ijerph17145176 (PMC7400433; doi:10.3390/ijerph17145176)
Supplement: Supplementary file 1 [file ijerph-17-05176-s001.zip › ijerph-832515-supplementary.xlsx]

## Sheet: Women's_age
Age	Group
32.5257	Non-pregnant
26.3901	Non-pregnant
26.1629	Non-pregnant
35.9261	Non-pregnant
36.9363	Non-pregnant
26.0151	Non-pregnant
26.0999	Non-pregnant
25.7139	Non-pregnant
26.809	Non-pregnant
25.8289	Non-pregnant
26.3984	Non-pregnant
26.423	Non-pregnant
28.7036	Non-pregnant
31.9781	Non-pregnant
26.7625	Non-pregnant
29.0294	Non-pregnant
29.2841	Non-pregnant
24.0903	Non-pregnant
24.1697	Non-pregnant
27.0965	Non-pregnant
23.5893	Non-pregnant
34.0424	Non-pregnant
29.1663	Trimester I
34.9678	Trimester I
25.5524	Trimester I
31.5729	Trimester I
34.2396	Trimester I
24.6242	Trimester I
29.7057	Trimester I
32.8433	Trimester I
27.9343	Trimester I
32.8871	Trimester I
23.8111	Trimester I
27.7728	Trimester I
38.7899	Trimester I
34.3737	Trimester I
25.0459	Trimester I
29.2758	Trimester I
22.4942	Trimester I
25.0021	Trimester I
29.9877	Trimester I
34.2697	Trimester I
41.2019	Trimester I
40.5503	Trimester I
31.8193	Trimester II
25.2923	Trimester II
29.5469	Trimester II
30.2396	Trimester II
28.7255	Trimester II
34.5024	Trimester II
32.0137	Trimester II
33.1472	Trimester II
24.1752	Trimester II
25.1225	Trimester II
32.6023	Trimester II
28.95	Trimester II
25.8946	Trimester II
31.885	Trimester II
24.5914	Trimester II
26.6858	Trimester II
27.6468	Trimester II
24.5749	Trimester II
25.065	Trimester II
28.6899	Trimester II
43.6468	Trimester II
40.2245	Trimester II
30.6475	Trimester III
30.1054	Trimester III
28.4764	Trimester III
24.386	Trimester III
27.4086	Trimester III
30.3765	Trimester III
28.0958	Trimester III
25.2731	Trimester III
27.6167	Trimester III
28.8569	Trimester III
30.0287	Trimester III
23.1759	Trimester III
24	Trimester III
37.4127	Trimester III
35.0582	Trimester III
30.4723	Trimester III
25.1253	Trimester III
28.9692	Trimester III
22.1711	Trimester III
32.3723	Trimester III
31.7372	Trimester III
31.9808	Trimester III

## Sheet: Men's_Attr_ratings
Non-pregnant	Trimester I	Trimester II	Trimester III	Raters' Age
5	4	6	6	50
5	6	3	2	26
5	3	4	2	25
6	3	5	4	20
3	5	4	3	32
7	6	4	2	27
6	5	4	4	31
5	5	5	5	23
7	5	4	1	26
2	5	4	2	27
6	2	5	1	49
5	4	4	4	22
6	5	5	6	43
6	3	4	3	49
4	4	4	4	50
5	5	5	5	48
5	3	2	2	34
4	3	2	3	33
7	6	3	3	31
4	4	4	4	28
4	1	2	2	28
3	3	2	4	31
1	2	4	3	31
5	4	3	3	32
6	5	4	2	32
5	3	4	2	32
6	4	4	4	36
5	4	4	4	30
6	6	5	5	29
3	6	6	3	54
5	4	5	5	57
6	5	4	5	27
3	3	3	3	36
6	5	5	5	31
7	3	2	3	45
7	6	4	5	55
5	3	6	4	63
7	4	3	3	58
6	5	4	5	65
4	4	4	4	50
5	5	4	4	37
7	6	4	5	37
5	3	3	4	25
5	2	2	2	36
6	4	5	5	64
7	3	2	4	57
5	5	4	4	32
5	5	4	4	36
6	5	4	4	39
5	7	5	5	60
5	4	6	6	50
3	5	4	3	32
6	3	5	4	20
5	6	3	2	26
5	3	4	2	25
7	4	4	1	62
5	3	2	3	50
3	6	4	5	45
6	5	4	5	65
5	3	5	4	55
3	7	3	5	50
7	4	3	6	60
7	3	3	6	49
4	4	4	4	56
5	4	4	3	47
6	3	3	3	24
5	6	3	3	32
5	3	4	2	33
5	3	2	4	27
5	3	4	5	32
4	4	5	4	29
6	3	4	5	29
6	4	5	5	28
4	4	3	3	31
4	3	3	2	61
6	5	4	4	53
5	4	3	3	25
6	3	4	5	41
6	4	3	5	58
6	1	4	2	66
5	4	3	2	23
6	5	6	7	54
7	5	4	5	60
3	3	2	1	61
6	2	3	4	24
3	1	4	5	46
5	4	3	2	24
5	6	5	4	38
5	4	2	2	24
3	4	3	2	40
3	2	1	2	30
3	4	4	6	38
5	5	5	4	41
6	7	7	5	60
5	6	3	2	45
4	5	3	3	56
6	7	2	3	50
6	6	3	3	55
5	2	5	1	42
5	5	2	1	45
4	4	4	4	70
6	4	4	4	68
3	4	2	1	65
3	5	5	4	62
7	4	5	6	22
4	2	2	3	25
6	7	4	5	49
7	6	4	5	23
5	4	3	5	25
6	4	4	3	32
5	3	2	4	25
2	1	6	2	50
6	2	4	4	53
6	3	3	5	51
6	4	3	3	46
5	3	3	3	53
3	2	4	3	59
